# Supplementary material for: Morphology of the Physiological Foramen: A Systematic Review
Source: Dent J (Basel). 2025 Dec 5;13(12):581. doi: 10.3390/dj13120581 (PMC12732147; doi:10.3390/dj13120581)
Supplement: Supplementary file 1 [file dentistry-13-00581-s001.zip]

Archive with 3 entries (3 files):
- File-S1.PRISMA_2020_checklist.pdf
- File-S2. AQUA tool assessment.xlsx
- File-S3. AQUA tool evaluation results - need authors confirm-1-resubmitted.pdf
