# Supplementary material for: Morphology of the Physiological Foramen: A Systematic Review
Source: Dent J (Basel). 2025 Dec 5;13(12):581. doi: 10.3390/dj13120581 (PMC12732147; doi:10.3390/dj13120581)
Supplement: Supplementary file 1 [file dentistry-13-00581-s001.zip › File-S2. AQUA tool assessment.xlsx]

## Sheet: Tabelle1
Domains and Questions of the AQUA Tool (http://www.eba.cm.uj.edu.pl/aqua-tool)
		Chapman 1969			Morfis et al. 1994			Mizutani et al. 1992			Dummer et al.1984			Marılia Marceliano-Alveset al.2016			Wolf et al. 2017			Wolf et al. 2021			Wolf et al. 2019			Wolf et al. 2020			Abarca et al. 2014			Abaraca et al. 2018			Arora et Tewari 2009			Marroquin et al. 2004
		Yes	No	Unclear	Yes	No	Unclear	Yes	No	Unclear	Yes	No	Unclear	Yes	No	Unclear	Yes	No	Unclear	Yes	No	Unclear	Yes	No	Unclear	Yes	No	Unclear	Yes	No	Unclear	Yes	No	Unclear	Yes	No	Unclear	Yes	No	Unclear
Domain 1: OBJECTIVE(S) AND SUBJECT CHARACTERISTICS
Was (Were) the objective(s) of the study clearly defined?		x			x			x			x			x			x			x			x			x			x			x			x			x
Was (Were) the chosen subject sample(s) and sample size appropriate for the objective(s) of the study?		x			x			x			x			x			x			x			x			x			x			x			x			x
Are the baseline and demographic characteristics of the subjects (age, sex, ethnicity, healthy or diseased, etc.) appropriate and clearly defined?			x		x			x				x		x				x			x			x			x		x			x			x			x
Could the method of subject selection have in any way introduced bias into the study?	RISK: LOW/HIGH/UNCLEAR	LOW			LOW			LOW			LOW			LOW			LOW			LOW			LOW			LOW			LOW			LOW			LOW			LOW
Domain 2: STUDY DESIGN
Does the study design appropriately address the research question(s)?		x			x			x			x			x			x			x			x			x			x			x			x			x
Were the materials used in the study appropriate for the given objective(s) of the study?		x			x			x			x			x			x			x			x			x			x			x			x			x
Were the methods used in the study appropriate for the given objective(s) of the study?		x			x			x			x			x			x			x			x			x			x			x			x			x
Was the study design, including methods/techniques applied in the study, widely accepted or standard in the literature? If “no”, are the novel features of the study design clearly described?				x			x			x			x	x			x			x			x			x					x			x			x	x
Could the study design have in any way introduced bias into the study?	RISK: LOW/HIGH/UNCLEAR	LOW			LOW			LOW			LOW			LOW			LOW			LOW			LOW			LOW			LOW			LOW			LOW			LOW
Domain 3: METHODOLOGY CHARACTERIZATION
Are the methods/techniques applied in the study described in enough detail for them to be reproduced?		x			x			x			x			x			x			x			x			x			x			x			x			x
Was the specialty and the experience of the individual(s) performing each part of the study (such as cadaveric dissection or image assessment) clearly stated?				x			x			x			x			x			x			x			x			x			x			x			x			x
Are all the materials and methods used in the study clearly described, includ- ing details of manufacturers, suppliers etc.?		x			x			x			x			x			x			x			x			x			x			x			x			x
Were appropriate measures taken to reduce inter- and intra-observer variability?		x			x					x	x			x					x	x			x			x			x			x			x			x
Do the images presented in the study indicate an accurate reflection of the methods/techniques (imaging, cadaveric, intraoperative, etc.) applied in the study?		x					x	x					x	x			x			x			x			x			x			x			x			x
Could the characterization of methods have in any way introduced bias into the study?	RISK: LOW/HIGH/UNCLEAR	LOW			LOW			LOW			LOW			LOW			LOW			LOW			LOW			LOW			LOW			LOW			LOW			LOW
Domain 4: DESCRIPTIVE ANATOMY
Were the anatomical definition(s) (normal anatomy, variations, classifications, etc.) clearly and accurately described?		x			x			x			x			x			x			x			x			x			x			x			x			x
Were the outcomes and parameters assessed in the study (variation, length, diameter, etc.) appropriate and clearly defined?		x			x			x			x			x			x			x			x			x			x			x			x			x
Were the figures (images, illustrations, diagrams, etc.) presented in the study clear and understandable?		x			x			x			x			x			x			x			x			x			x			x			x			x
Were any ambiguous anatomical observations (i.e., those likely to be classified as “others”) clearly described/depicted?				x			x			x			x			x	x			x			x			x					x			x			x			x
Could the description of anatomy have in any way introduced bias into the study?	RISK: LOW/HIGH/UNCLEAR	LOW			LOW			LOW			LOW			LOW			LOW			LOW			LOW			LOW			LOW			LOW			LOW			LOW
Domain 5: REPORTING OF RESULTS
Was the statistical analysis appropriate?		x			x			x			x			x			x			x			x			x			x			x			x			x
Are the reported results as presented in the study clear and comprehensible, and are the reported values consistent throughout the manuscript?		x			x			x			x			x			x			x			x			x			x			x			x			x
Do the reported numbers or results always correspond to the number of subjects in the study? If not, do the authors clearly explain the reason(s) for subject exclusion?		x			x			x			x			x			x			x			x			x			x			x			x			x
Are all potential confounders reported in the study, and subsequently measured and evaluated, if appropriate?				x	x					x			x			x	x			x			x			x			x				x				x	x
Could the reporting of results have in any way introduced bias into the study?	RISK: LOW/HIGH/UNCLEAR	LOW			LOW			LOW			LOW			LOW			LOW			LOW			LOW			LOW			LOW			LOW			LOW			LOW
